# Supplementary material for: Cell-Free DNA at Diagnosis for Stage IV Non-Small Cell Lung Cancer: Costs, Time to Diagnosis and Clinical Relevance
Source: Cancers (Basel). 2022 Mar 31;14(7):1783. doi: 10.3390/cancers14071783 (PMC8997553; doi:10.3390/cancers14071783)
Supplement: Supplementary file 1 [file cancers-14-01783-s001.zip]

Archive with 1 entries (1 files):
- cancers-1629959-supplementary.pdf
